# Supplementary material for: Yeast Sup35 Prion Structure: Two Types, Four Parts, Many Variants
Source: Int J Mol Sci. 2019 May 29;20(11):2633. doi: 10.3390/ijms20112633 (PMC6600473; doi:10.3390/ijms20112633)
Supplement: Supplementary file 1 [file ijms-20-02633-s001.zip]

Archive with 3 entries (3 files):
- Suppl exper_ijms.pdf
- Fig S2_3.pdf
- FigS1_ijms.pdf
